# Supplementary material for: ﻿Primulinaxingyiensis (Gesneriaceae), a new species in the karst landforms of Guizhou Province, China
Source: PhytoKeys. 2025 Jan 6;251:1–12. doi: 10.3897/phytokeys.251.135126 (PMC11729595; doi:10.3897/phytokeys.251.135126)
Supplement: XML Treatment for Primulina xingyiensis [file phytokeys.251.135126-treatment1.xml]

<!DOCTYPE tp:taxon-treatment
  PUBLIC "-//TaxonX//DTD Taxonomic Treatment Publishing DTD v0 20100105//EN" "tax-treatment-NSO.dtd">
<tp:taxon-treatment xmlns:tp="http://www.plazi.org/taxpub"><tp:treatment-meta><kwd-group><label>Taxon classification</label><kwd>
                <named-content content-type="kingdom">Plantae</named-content>
              </kwd><kwd>
                <named-content content-type="order">Lamiales</named-content>
              </kwd><kwd>
                <named-content content-type="family">Gesneriaceae</named-content>
              </kwd></kwd-group><mixed-citation publication-type="journal"><person-group><name><surname>Gu</surname><given-names>Jiang-Miao</given-names></name><name><surname>He</surname><given-names>Song-Tao</given-names></name><name><surname>Wen</surname><given-names>Fang</given-names></name><name><surname>Bai</surname><given-names>Xin-Xiang</given-names></name><name><surname>Li</surname><given-names>Mei-Jun</given-names></name></person-group><article-title>﻿<italic><tp:taxon-name><tp:taxon-name-part taxon-name-part-type="genus" reg="Primulina">Primulina</tp:taxon-name-part><tp:taxon-name-part taxon-name-part-type="species" reg="xingyiensis">xingyiensis</tp:taxon-name-part></tp:taxon-name></italic> (<tp:taxon-name><tp:taxon-name-part taxon-name-part-type="family">Gesneriaceae</tp:taxon-name-part></tp:taxon-name>), a new species in the karst landforms of Guizhou Province, China</article-title><source>PhytoKeys</source><day>06</day><month>01</month><year>2025</year><volume>251</volume><fpage>1</fpage><lpage>12</lpage><pub-id pub-id-type="doi">10.3897/phytokeys.251.135126</pub-id></mixed-citation></tp:treatment-meta><tp:nomenclature><label>﻿</label><tp:taxon-name>
              <object-id xmlns:xlink="http://www.w3.org/1999/xlink" content-type="arpha" xlink:type="simple">E9622A3C-B432-5D7C-AB38-7420B926763C</object-id>
              <tp:taxon-name-part taxon-name-part-type="genus" reg="Primulina">Primulina</tp:taxon-name-part>
              <tp:taxon-name-part taxon-name-part-type="species" reg="xingyiensis">xingyiensis</tp:taxon-name-part>
              <object-id xmlns:xlink="http://www.w3.org/1999/xlink" content-type="ipni" xlink:type="simple">urn:lsid:ipni.org:names:77354654-1</object-id>
            </tp:taxon-name><tp:taxon-authority>X.X.Bai &amp; F.Wen</tp:taxon-authority><tp:taxon-status xmlns:xlink="http://www.w3.org/1999/xlink" xlink:type="simple">sp. nov.</tp:taxon-status><xref ref-type="fig" rid="F2">Figs 2</xref><xref ref-type="fig" rid="F3">, 3</xref></tp:nomenclature><tp:treatment-sec sec-type="material" id="SECID0EA3AE"><title>Type.</title><p>CHINA • Guizhou: Xingyi City, Jingnan Town, growing on rock walls in limestone caves, <named-content xmlns:xlink="http://www.w3.org/1999/xlink" content-type="dwc:verbatimCoordinates" xlink:type="simple"><named-content content-type="geo-json" specific-use="{&#34;type&#34;:&#34;Point&#34;,&#34;coordinates&#34;:[104.883333,24.933333]}" id="NCID0EJ3AE" xlink:type="simple">24°56'N, 104°53'E</named-content></named-content>, elev. ca. 877 m, 6 July 2022, <italic>X. X. Bai</italic> et al. <italic>XYS 07277</italic> (holotype: GZAC!; isotype: IBK!).</p></tp:treatment-sec><tp:treatment-sec sec-type="diagnosis" id="SECID0ES3AE"><title>Diagnosis.</title><p>The corolla morphology of <italic><tp:taxon-name><tp:taxon-name-part taxon-name-part-type="genus" reg="Primulina">Primulina</tp:taxon-name-part><tp:taxon-name-part taxon-name-part-type="species" reg="xingyiensis">xingyiensis</tp:taxon-name-part></tp:taxon-name></italic> is similar to that of <italic><tp:taxon-name><tp:taxon-name-part taxon-name-part-type="genus" reg="Primulina">P.</tp:taxon-name-part><tp:taxon-name-part taxon-name-part-type="species" reg="davidioides">davidioides</tp:taxon-name-part></tp:taxon-name></italic>, and the phylogenetic tree shows that its closest relative is <italic><tp:taxon-name><tp:taxon-name-part taxon-name-part-type="genus" reg="Primulina">P.</tp:taxon-name-part><tp:taxon-name-part taxon-name-part-type="species" reg="malingheensis">malingheensis</tp:taxon-name-part></tp:taxon-name></italic>, but there are also clear differences in morphological characteristics between the three (Table <xref ref-type="table" rid="T2">2</xref>, Fig. <xref ref-type="fig" rid="F4">4</xref>). <italic><tp:taxon-name><tp:taxon-name-part taxon-name-part-type="genus" reg="Primulina">Primulina</tp:taxon-name-part><tp:taxon-name-part taxon-name-part-type="species" reg="xingyiensis">xingyiensis</tp:taxon-name-part></tp:taxon-name></italic> can be distinguished from <italic><tp:taxon-name><tp:taxon-name-part taxon-name-part-type="genus" reg="Primulina">P.</tp:taxon-name-part><tp:taxon-name-part taxon-name-part-type="species" reg="davidioides">davidioides</tp:taxon-name-part></tp:taxon-name></italic> by the thinner and smaller leaves, slightly fleshy (vs. pachyphyllous, rigid and coriaceous when dry); the shorter peduncles, 0.5–4 cm long only [vs. 5–9(–12) cm long]; the fewer flowers, 1–6 flowers per cymes (vs. 5–9(–11) flowers per cymes); the smaller corolla, ca. 5 cm long (vs. ca. 6 cm long); the staminodes glabrous, central one ca. 1 mm long (vs. sparsely glandular-puberulous, central one ca. 4.5 mm long); the ovary shorter than style (vs. the ovary longer than style). <italic><tp:taxon-name><tp:taxon-name-part taxon-name-part-type="genus" reg="Primulina">Primulina</tp:taxon-name-part><tp:taxon-name-part taxon-name-part-type="species" reg="xingyiensis">xingyiensis</tp:taxon-name-part></tp:taxon-name></italic> can be distinguished from <italic><tp:taxon-name><tp:taxon-name-part taxon-name-part-type="genus" reg="Primulina">P.</tp:taxon-name-part><tp:taxon-name-part taxon-name-part-type="species" reg="malingheensis">malingheensis</tp:taxon-name-part></tp:taxon-name></italic> by the larger leaves, 4.3–9.8 × 3.1–5.1 cm (vs. 1.7–5.8 × 1.2–3 cm); the larger bracts, 2.0–4.3 × 1.5–2 cm, white when flowering, apex margin light green, occasionally purplish-red (vs. 1.3–1.8 × 0.8–1.0 cm, pale green to brownish-purple); the white calyx lobes (vs. light purple about 1/2 way down from top, yellowish green below); a dark purple spot between adaxial lip lobes (vs. throat roof with a reddish-brown spot); the pale yellow anthers (vs. white anthers, ventral surface slightly bluish purple).</p><fig id="F2" position="float" orientation="portrait"><object-id xmlns:xlink="http://www.w3.org/1999/xlink" content-type="doi" xlink:type="simple">10.3897/phytokeys.251.135126.figure2</object-id><object-id xmlns:xlink="http://www.w3.org/1999/xlink" content-type="arpha" xlink:type="simple">30214486-96E5-597D-955A-78476E31BD8F</object-id><label>Figure 2.</label><caption><p><italic><tp:taxon-name><tp:taxon-name-part taxon-name-part-type="genus" reg="Primulina">Primulina</tp:taxon-name-part><tp:taxon-name-part taxon-name-part-type="species" reg="xingyiensis">xingyiensis</tp:taxon-name-part></tp:taxon-name></italic><bold>A</bold> plant <bold>B</bold> leaves <bold>C</bold> corolla <bold>D</bold> bracts <bold>E</bold> calyx lobes <bold>F</bold> corolla opened showing internal features <bold>G</bold> pistil and disc <bold>H</bold> stigma <bold>I</bold> stamens (Drawn by Bai-Qiu He).</p></caption><graphic xmlns:xlink="http://www.w3.org/1999/xlink" xlink:href="phytokeys-251-001_article-135126__-g002.jpg" position="float" orientation="portrait" xlink:type="simple" id="oo_1214479.jpg"><uri content-type="original_file" xlink:type="simple">https://binary.pensoft.net/fig/1214479</uri></graphic></fig><fig id="F3" position="float" orientation="portrait"><object-id xmlns:xlink="http://www.w3.org/1999/xlink" content-type="doi" xlink:type="simple">10.3897/phytokeys.251.135126.figure3</object-id><object-id xmlns:xlink="http://www.w3.org/1999/xlink" content-type="arpha" xlink:type="simple">B0F2AB15-7F79-5F75-B2DC-48D6B8F4E13F</object-id><label>Figure 3.</label><caption><p><italic><tp:taxon-name><tp:taxon-name-part taxon-name-part-type="genus" reg="Primulina">Primulina</tp:taxon-name-part><tp:taxon-name-part taxon-name-part-type="species" reg="xingyiensis">xingyiensis</tp:taxon-name-part></tp:taxon-name></italic><bold>A</bold> habitat <bold>B</bold> plant <bold>C</bold> leaves <bold>D, E</bold> inflorescence <bold>F</bold> bracts <bold>G</bold> calyx lobes <bold>H</bold> front view of the corolla <bold>I</bold> corolla opened showing internal features <bold>J</bold> anthers <bold>K</bold> stamens <bold>L</bold> pistil and disc <bold>M</bold> fruits (Photographed by Xin-Xiang Bai).</p></caption><graphic xmlns:xlink="http://www.w3.org/1999/xlink" xlink:href="phytokeys-251-001_article-135126__-g003.jpg" position="float" orientation="portrait" xlink:type="simple" id="oo_1214480.jpg"><uri content-type="original_file" xlink:type="simple">https://binary.pensoft.net/fig/1214480</uri></graphic></fig><fig id="F4" position="float" orientation="portrait"><object-id xmlns:xlink="http://www.w3.org/1999/xlink" content-type="doi" xlink:type="simple">10.3897/phytokeys.251.135126.figure4</object-id><object-id xmlns:xlink="http://www.w3.org/1999/xlink" content-type="arpha" xlink:type="simple">6534D669-ABFF-55C8-9F59-36D623800462</object-id><label>Figure 4.</label><caption><p><italic><tp:taxon-name><tp:taxon-name-part taxon-name-part-type="genus" reg="Primulina">Primulina</tp:taxon-name-part><tp:taxon-name-part taxon-name-part-type="species" reg="xingyiensis">xingyiensis</tp:taxon-name-part></tp:taxon-name></italic>, <italic><tp:taxon-name><tp:taxon-name-part taxon-name-part-type="genus" reg="Primulina">P.</tp:taxon-name-part><tp:taxon-name-part taxon-name-part-type="species" reg="malingheensis">malingheensis</tp:taxon-name-part></tp:taxon-name></italic> and <italic><tp:taxon-name><tp:taxon-name-part taxon-name-part-type="genus" reg="Primulina">P.</tp:taxon-name-part><tp:taxon-name-part taxon-name-part-type="species" reg="davidioides">davidioides</tp:taxon-name-part></tp:taxon-name></italic><bold>A</bold><italic><tp:taxon-name><tp:taxon-name-part taxon-name-part-type="genus" reg="Primulina">P.</tp:taxon-name-part><tp:taxon-name-part taxon-name-part-type="species" reg="xingyiensis">xingyiensis</tp:taxon-name-part></tp:taxon-name></italic> of Jingnan Town <bold>B</bold><italic><tp:taxon-name><tp:taxon-name-part taxon-name-part-type="genus" reg="Primulina">P.</tp:taxon-name-part><tp:taxon-name-part taxon-name-part-type="species" reg="xingyiensis">xingyiensis</tp:taxon-name-part></tp:taxon-name></italic> of Wanfenglin <bold>C</bold><italic><tp:taxon-name><tp:taxon-name-part taxon-name-part-type="genus" reg="Primulina">P.</tp:taxon-name-part><tp:taxon-name-part taxon-name-part-type="species" reg="malingheensis">malingheensis</tp:taxon-name-part></tp:taxon-name></italic><bold>D</bold><italic><tp:taxon-name><tp:taxon-name-part taxon-name-part-type="genus" reg="Primulina">P.</tp:taxon-name-part><tp:taxon-name-part taxon-name-part-type="species" reg="davidioides">davidioides</tp:taxon-name-part></tp:taxon-name></italic><bold>A-1, B-1, C-1, D-1</bold> Plant with flowering <bold>A-2, B-2, C-2, D-2</bold> Cymes <bold>A-3, B-3, C-3, D-3</bold> Floral anatomy, staminode indumentum (inset) (D-1 provided by Dr. Fang Wen; D-2 provided by Mr. Tao-Ran Chen; D-3 provided by Mr. De-Chang Meng).</p></caption><graphic xmlns:xlink="http://www.w3.org/1999/xlink" xlink:href="phytokeys-251-001_article-135126__-g004.jpg" position="float" orientation="portrait" xlink:type="simple" id="oo_1214481.jpg"><uri content-type="original_file" xlink:type="simple">https://binary.pensoft.net/fig/1214481</uri></graphic></fig></tp:treatment-sec><tp:treatment-sec sec-type="description" id="SECID0EQFAG"><title>Description.</title><p>Perennial herb. Rhizome subcylindrical, 5–16 mm long, 1.3–2 mm in diameter. Leaves all basal, 4 to 12, opposite; petiole 0.5–3.8 cm long, 1–3 mm in diameter, densely white pubescent; leaf blade slightly fleshy, ovate or oblong, (1.3–)4.3–9.8 × (0.7–)3.1–5.1 cm, margin irregular shallow dentate, puberulent on both sides, base cuneate, apex obtuse or suborbicular; midrib adaxially slightly impressed, abaxially prominent, lateral veins 2–5 on each side. Cymes 1–3 on each plant, 1–6 flowers per cymes; peduncle 0.5–4 cm long, ca. 2 mm in diameter, densely white pubescent. Bracts 2, opposite, narrowly ovate to suborbicular, white when flowering, apex margin light green, occasionally purplish-red, 2.0–4.3 × 1.5–2 cm, outside densely pubescent, inside sparsely pubescent, margin serrate from above the middle, base slightly truncate, apex acuminate; pedicels 5–9 mm long, ca. 1.5 mm in diameter, densely covered by short glandular hairs; calyx 5-lobed to base, lobes nearly equal in length, white, linear-lanceolate to lanceolate, 5–8 mm × 1.5–2.2 mm, outside with short glandular hairs, inside glabrous, margin entire, apex acuminate. Corolla purple, 4.98–5.26 cm long, outside with glandular hairs, inside with vertical purple stripes, sparsely short glandular hairs below the insertion of the filaments; tube infundibuliform, 3.65–3.82 cm long, 1.14–1.27 cm diameter at mouth, 4.7–5.1 mm in diameter at base; limb distinctly 2-lobed, adaxial lip 2-parted to near base, dark purple spot between lobes, lobes semi-elliptic, ca. 6 × 6 mm; abaxial lip ca. 1.8 cm long, 3-lobed to near middle, lobes oblong, 8–10 × ca. 6 mm. Stamens 2, inserted at 2.3 cm from the base of the corolla; filaments linear, 0.96–1.12 cm long, sparsely covered by short glandular hairs, distinctly geniculate, white, pale yellow basally or below the middle; anthers 2.9–3.2 mm long, 1.44–1.56 mm across, light yellow, reniform, fused by their adaxial surfaces, abaxial surfaces sparsely white bearded. Staminodes 3, glabrous, white, lateral ones ca. 4 mm long, inserted at 1.5 cm from the base of the corolla, central one ca. 1 mm long, inserted at 9 mm from the base of the corolla. Disc ca. 1 mm high, light yellow, annular, glabrous. Pistil 3.58–3.65 cm long, white, densely covered by white short glandular hairs, ovary linear, 1.54–1.61 cm long, 1.47–1.51 mm in diameter, densely covered by short glandular hairs; style linear, ca. 2 cm long, stigma 4.92–5.04 mm long, only with abaxial lip, oblique trapeziform, apex 2-lobed, lobes triangular. Capsule linear, 2.4–3.3 cm long.</p></tp:treatment-sec><tp:treatment-sec sec-type="phenology" id="SECID0EVFAG"><title>Phenology.</title><p>Flowering from June to July and fruiting from August to November.</p></tp:treatment-sec><tp:treatment-sec sec-type="etymology" id="SECID0E1FAG"><title>Etymology.</title><p>The specific epithet ‘<italic>xinyiensis</italic>’ refers to the type locality Xingyi. Its Chinese name is Xīng Yì Bào Chūn Jù Tái (兴义报春苣苔).</p></tp:treatment-sec><tp:treatment-sec sec-type="distribution" id="SECID0ECGAG"><title>Distribution and habitat.</title><p>This new species is currently distributed only in the type locality of Xingyi City, Guizhou Province, China, where two populations have been found, both growing on limestone cave walls. Accompanying species mainly include <italic><tp:taxon-name><tp:taxon-name-part taxon-name-part-type="genus" reg="Petrocosmea">Petrocosmea</tp:taxon-name-part></tp:taxon-name></italic> sp., <italic><tp:taxon-name><tp:taxon-name-part taxon-name-part-type="genus" reg="Adiantum">Adiantum</tp:taxon-name-part><tp:taxon-name-part taxon-name-part-type="species" reg="capillus-veneris">capillus-veneris</tp:taxon-name-part></tp:taxon-name></italic> L., and <italic><tp:taxon-name><tp:taxon-name-part taxon-name-part-type="genus" reg="Aleuritopteris">Aleuritopteris</tp:taxon-name-part><tp:taxon-name-part taxon-name-part-type="species" reg="anceps">anceps</tp:taxon-name-part></tp:taxon-name></italic> (Blanf.) Panigrahi.</p></tp:treatment-sec><tp:treatment-sec sec-type="conservation status" id="SECID0EFHAG"><title>Conservation status.</title><p>Currently, only two populations of <italic><tp:taxon-name><tp:taxon-name-part taxon-name-part-type="genus" reg="Primulina">Primulina</tp:taxon-name-part><tp:taxon-name-part taxon-name-part-type="species" reg="xingyiensis">xingyiensis</tp:taxon-name-part></tp:taxon-name></italic> have been found in Xingyi City, Guizhou Province, with a straight-line distance of less than 10 km. The number of mature individuals in the two populations is about 500, and they are close to human settlements, making them susceptible to anthropogenic disturbances. We have not found the species again in similar habitats during extensive investigations in the adjacent areas. Since the estimated number of mature individuals is about 500, the new species should be assessed as ‘vulnerable’ (<abbrev xmlns:xlink="http://www.w3.org/1999/xlink" xlink:title="‘vulnerable’" id="ABBRID0EWHAG" xlink:type="simple">VU</abbrev>) according to criterion D1 of the IUCN Red List Categories and Criteria (<xref ref-type="bibr" rid="B5">IUCN 2022</xref>).</p></tp:treatment-sec><tp:treatment-sec sec-type="material" id="SECID0E5HAG"><title>Additional specimens examined.</title><p><italic><tp:taxon-name><tp:taxon-name-part taxon-name-part-type="genus" reg="Primulina">Primulina</tp:taxon-name-part><tp:taxon-name-part taxon-name-part-type="species" reg="malingheensis">malingheensis</tp:taxon-name-part></tp:taxon-name></italic>, China • Guizhou Province, Xingyi City, Maling River, <named-content xmlns:xlink="http://www.w3.org/1999/xlink" content-type="dwc:verbatimCoordinates" xlink:type="simple"><named-content content-type="geo-json" specific-use="{&#34;type&#34;:&#34;Point&#34;,&#34;coordinates&#34;:[104.983333,25.050000]}" id="NCID0ESIAG" xlink:type="simple">25°3'N, 104°59'E</named-content></named-content>, ca. 877 m a.s.l., 18 May 2022, <italic>X.X. Bai &amp; Y.L. Zhou MLHXG202205187</italic> (holotype: GZAC!).</p></tp:treatment-sec><tp:treatment-sec sec-type="notes" id="SECID0EZIAG"><title>Notes.</title><p>The sequences of <italic><tp:taxon-name><tp:taxon-name-part taxon-name-part-type="genus" reg="Primulina">Primulina</tp:taxon-name-part><tp:taxon-name-part taxon-name-part-type="species" reg="malingheensis">malingheensis</tp:taxon-name-part></tp:taxon-name></italic>_1 used in this study were uploaded into the GenBank database and labeled as <italic><tp:taxon-name><tp:taxon-name-part taxon-name-part-type="genus" reg="Primulina">P.</tp:taxon-name-part><tp:taxon-name-part taxon-name-part-type="species" reg="secundiflora">secundiflora</tp:taxon-name-part></tp:taxon-name></italic> (Chun) Mich.Möller &amp; A.Weber by <xref ref-type="bibr" rid="B7">Kong et al. (2017)</xref>. At that time, researchers generally identified a plant collected in Xingyi City, Guizhou Province, China, as <italic><tp:taxon-name><tp:taxon-name-part taxon-name-part-type="genus" reg="Primulina">P.</tp:taxon-name-part><tp:taxon-name-part taxon-name-part-type="species" reg="secundiflora">secundiflora</tp:taxon-name-part></tp:taxon-name></italic>. Later, our research team conducted a field survey of this species and found that it was significantly different from <italic><tp:taxon-name><tp:taxon-name-part taxon-name-part-type="genus" reg="Primulina">P.</tp:taxon-name-part><tp:taxon-name-part taxon-name-part-type="species" reg="secundiflora">secundiflora</tp:taxon-name-part></tp:taxon-name></italic> and from other formally published species of <italic><tp:taxon-name><tp:taxon-name-part taxon-name-part-type="genus" reg="Primulina">Primulina</tp:taxon-name-part></tp:taxon-name></italic>, and we published it as a new taxonomic unit and named it <italic><tp:taxon-name><tp:taxon-name-part taxon-name-part-type="genus" reg="Primulina">P.</tp:taxon-name-part><tp:taxon-name-part taxon-name-part-type="species" reg="malingheensis">malingheensis</tp:taxon-name-part></tp:taxon-name></italic> (<xref ref-type="bibr" rid="B25">Zhou et al. 2023</xref>). In this study, we obtained the sequences of the type locality of <italic><tp:taxon-name><tp:taxon-name-part taxon-name-part-type="genus" reg="Primulina">P.</tp:taxon-name-part><tp:taxon-name-part taxon-name-part-type="species" reg="malingheensis">malingheensis</tp:taxon-name-part></tp:taxon-name></italic>, labeled as <italic><tp:taxon-name><tp:taxon-name-part taxon-name-part-type="genus" reg="Primulina">P.</tp:taxon-name-part><tp:taxon-name-part taxon-name-part-type="species" reg="malingheensis">malingheensis</tp:taxon-name-part></tp:taxon-name></italic>_2. <italic><tp:taxon-name><tp:taxon-name-part taxon-name-part-type="genus" reg="Primulina">Primulina</tp:taxon-name-part><tp:taxon-name-part taxon-name-part-type="species" reg="malingheensis">malingheensis</tp:taxon-name-part></tp:taxon-name></italic>_1 and <italic><tp:taxon-name><tp:taxon-name-part taxon-name-part-type="genus" reg="Primulina">P.</tp:taxon-name-part><tp:taxon-name-part taxon-name-part-type="species" reg="malingheensis">malingheensis</tp:taxon-name-part></tp:taxon-name></italic>_2 formed a fully supported clade in the phylogenetic tree (Fig. <xref ref-type="fig" rid="F1">1</xref>), and the <italic>rpl</italic>32-<italic>trn</italic>L, <italic>trn</italic>L-<italic>trn</italic>F, <italic>atp</italic>B-<italic>rbc</italic>L, and <abbrev xmlns:xlink="http://www.w3.org/1999/xlink" xlink:title="internal transcribed spacer" id="ABBRID0EBNAG" xlink:type="simple">ITS</abbrev> sequences of <italic><tp:taxon-name><tp:taxon-name-part taxon-name-part-type="genus" reg="Primulina">P.</tp:taxon-name-part><tp:taxon-name-part taxon-name-part-type="species" reg="malingheensis">malingheensis</tp:taxon-name-part></tp:taxon-name></italic>_1 and <italic><tp:taxon-name><tp:taxon-name-part taxon-name-part-type="genus" reg="Primulina">P.</tp:taxon-name-part><tp:taxon-name-part taxon-name-part-type="species" reg="malingheensis">malingheensis</tp:taxon-name-part></tp:taxon-name></italic>_2 were only present at two, zero, one, and six variant sites. The sequences of <italic><tp:taxon-name><tp:taxon-name-part taxon-name-part-type="genus" reg="Primulina">P.</tp:taxon-name-part><tp:taxon-name-part taxon-name-part-type="species" reg="secundiflora">secundiflora</tp:taxon-name-part></tp:taxon-name></italic> uploaded by <xref ref-type="bibr" rid="B7">Kong et al. (2017)</xref> actually misidentified <italic><tp:taxon-name><tp:taxon-name-part taxon-name-part-type="genus" reg="Primulina">P.</tp:taxon-name-part><tp:taxon-name-part taxon-name-part-type="species" reg="malingheensis">malingheensis</tp:taxon-name-part></tp:taxon-name></italic> as <italic><tp:taxon-name><tp:taxon-name-part taxon-name-part-type="genus" reg="Primulina">P.</tp:taxon-name-part><tp:taxon-name-part taxon-name-part-type="species" reg="secundiflora">secundiflora</tp:taxon-name-part></tp:taxon-name></italic>, so it is labeled as <italic><tp:taxon-name><tp:taxon-name-part taxon-name-part-type="genus" reg="Primulina">P.</tp:taxon-name-part><tp:taxon-name-part taxon-name-part-type="species" reg="malingheensis">malingheensis</tp:taxon-name-part></tp:taxon-name></italic>_1 in this study.</p></tp:treatment-sec><tp:treatment-sec><!--Section generated to contain objects referenced in tp:taxon-treatment.--><table-wrap id="T2" position="float" orientation="portrait"><label>Table 2.</label><caption><p>Morphological comparison of <italic><tp:taxon-name><tp:taxon-name-part taxon-name-part-type="genus" reg="Primulina">Primulina</tp:taxon-name-part><tp:taxon-name-part taxon-name-part-type="species" reg="xingyiensis">xingyiensis</tp:taxon-name-part></tp:taxon-name></italic>, <italic><tp:taxon-name><tp:taxon-name-part taxon-name-part-type="genus" reg="Primulina">P.</tp:taxon-name-part><tp:taxon-name-part taxon-name-part-type="species" reg="malingheensis">malingheensis</tp:taxon-name-part></tp:taxon-name></italic> and <italic><tp:taxon-name><tp:taxon-name-part taxon-name-part-type="genus" reg="Primulina">P.</tp:taxon-name-part><tp:taxon-name-part taxon-name-part-type="species" reg="davidioides">davidioides</tp:taxon-name-part></tp:taxon-name></italic>.</p></caption><table id="TID0EUTAG" rules="all"><tbody><tr><th rowspan="1" colspan="1">Characteristics</th><th rowspan="1" colspan="1">
                  <italic>
                    <tp:taxon-name><tp:taxon-name-part taxon-name-part-type="genus" reg="Primulina">P.</tp:taxon-name-part><tp:taxon-name-part taxon-name-part-type="species" reg="xingyiensis">xingyiensis</tp:taxon-name-part></tp:taxon-name>
                  </italic>
                </th><th rowspan="1" colspan="1">
                  <italic>
                    <tp:taxon-name><tp:taxon-name-part taxon-name-part-type="genus" reg="Primulina">P.</tp:taxon-name-part><tp:taxon-name-part taxon-name-part-type="species" reg="malingheensis">malingheensis</tp:taxon-name-part></tp:taxon-name>
                  </italic>
                </th><th rowspan="1" colspan="1">
                  <italic>
                    <tp:taxon-name><tp:taxon-name-part taxon-name-part-type="genus" reg="Primulina">P.</tp:taxon-name-part><tp:taxon-name-part taxon-name-part-type="species" reg="davidioides">davidioides</tp:taxon-name-part></tp:taxon-name>
                  </italic>
                </th></tr><tr><td rowspan="1" colspan="1">Leaf</td><td rowspan="1" colspan="1">Thin, slightly fleshy, 4.3–9.8 × 3.1–5.1 cm</td><td rowspan="1" colspan="1">Thickly chartaceous, more or less fleshy, 1.7–5.8 × 1.2–3 cm</td><td rowspan="1" colspan="1">Pachyphyllous, rigid and coriaceous when dry, (5–)11–12.5 × 5–10 cm</td></tr><tr><td rowspan="1" colspan="1">Peduncles</td><td rowspan="1" colspan="1">0.5–4 cm long</td><td rowspan="1" colspan="1">1.2–3.0 cm long</td><td rowspan="1" colspan="1">5–9(–12) cm long</td></tr><tr><td rowspan="1" colspan="1">Number of flowers</td><td rowspan="1" colspan="1">1–6 flowers per cymes</td><td rowspan="1" colspan="1">1–3 flowered per cymes</td><td rowspan="1" colspan="1">5–9(–11) flowers per cymes</td></tr><tr><td rowspan="1" colspan="1">Bracts</td><td rowspan="1" colspan="1">White when flowering, apex margin light green, occasionally purplish-red, narrowly ovate to suborbicular, 2.0–4.3 × 1.5–2 cm</td><td rowspan="1" colspan="1">Pale green to brownish-purple, ovate, 1.3–1.8 × 0.8–1.0 cm</td><td rowspan="1" colspan="1">White when flowering, cordate to suborbicular, 4–6 × 4–5 cm</td></tr><tr><td rowspan="1" colspan="1">Calyx</td><td rowspan="1" colspan="1">Lobes linear-lanceolate to lanceolate, white</td><td rowspan="1" colspan="1">Lobes lanceolate, light purple about 1/2 way down from top, yellowish green below</td><td rowspan="1" colspan="1">Lobes triangular, white to subtranslucent</td></tr><tr><td rowspan="1" colspan="1">Corolla</td><td rowspan="1" colspan="1">Purple, 4.98–5.26 cm long, a dark purple spot between adaxial lip lobes</td><td rowspan="1" colspan="1">Outside white, lips purple inside, 4.8–6.0 cm long, throat roof with a reddish-brown spot</td><td rowspan="1" colspan="1">Purple, ca. 6 cm long, throat roof with a dark purple spot</td></tr><tr><td rowspan="1" colspan="1">Anthers</td><td rowspan="1" colspan="1">Pale yellow</td><td rowspan="1" colspan="1">White, ventral surface slightly bluish purple</td><td rowspan="1" colspan="1">Pale yellow</td></tr><tr><td rowspan="1" colspan="1">Staminodes</td><td rowspan="1" colspan="1">Glabrous, central one ca. 1 mm long</td><td rowspan="1" colspan="1">Glabrous, central one ca. 1 mm long</td><td rowspan="1" colspan="1">Sparsely glandular-puberulous, central one ca. 4.5 mm long</td></tr><tr><td rowspan="1" colspan="1">Pistil</td><td rowspan="1" colspan="1">Pistil 3.58–3.65 cm, ovary 1.54–1.61 cm long, style ca. 2.0 cm long</td><td rowspan="1" colspan="1">Pistil ca. 3.8 cm long, ovary ca. 1.5 cm long, style ca. 2 cm long</td><td rowspan="1" colspan="1">Pistil ca. 3.7 cm long, ovary ca. 2.0 cm long</td></tr></tbody></table></table-wrap><fig id="F1" position="float" orientation="portrait"><object-id xmlns:xlink="http://www.w3.org/1999/xlink" content-type="doi" xlink:type="simple">10.3897/phytokeys.251.135126.figure1</object-id><object-id xmlns:xlink="http://www.w3.org/1999/xlink" content-type="arpha" xlink:type="simple">984C4EA1-FF03-5C91-AE39-F9AF0B79905E</object-id><label>Figure 1.</label><caption><p>The partial <abbrev xmlns:xlink="http://www.w3.org/1999/xlink" xlink:title="Maximum likelihood" id="ABBRID0EFZAE" xlink:type="simple">ML</abbrev> and <abbrev xmlns:xlink="http://www.w3.org/1999/xlink" xlink:title="Bayesian inference" id="ABBRID0EJZAE" xlink:type="simple">BI</abbrev> phylogenetic trees (red part) from the analyses of the combined dataset of the <italic>rpl</italic>32-<italic>trn</italic>L, <italic>trn</italic>L-<italic>trn</italic>F, <italic>atp</italic>B-<italic>rbc</italic>L, and <abbrev xmlns:xlink="http://www.w3.org/1999/xlink" xlink:title="internal transcribed spacer" id="ABBRID0EZZAE" xlink:type="simple">ITS</abbrev> sequences. Numbers above branches are <abbrev xmlns:xlink="http://www.w3.org/1999/xlink" xlink:title="Maximum likelihood" id="ABBRID0E4ZAE" xlink:type="simple">ML</abbrev> ultrafast bootstrap values; numbers below branches are <abbrev xmlns:xlink="http://www.w3.org/1999/xlink" xlink:title="Bayesian inference" id="ABBRID0EB1AE" xlink:type="simple">BI</abbrev> posterior probability values. The green background indicates two populations of the new species.</p></caption><graphic xmlns:xlink="http://www.w3.org/1999/xlink" xlink:href="phytokeys-251-001_article-135126__-g001.jpg" position="float" orientation="portrait" xlink:type="simple" id="oo_1214478.jpg"><uri content-type="original_file" xlink:type="simple">https://binary.pensoft.net/fig/1214478</uri></graphic></fig></tp:treatment-sec><ref-list><ref id="B5"><mixed-citation xmlns:xlink="http://www.w3.org/1999/xlink" xlink:type="simple">IUCN (<year>2022</year>) Red List Categories and Criteria. Version 15.1. Prepared by the Standards and Petitions Committee. <ext-link xlink:href="https://www.iucnredlist.org/documents/RedListGuidelines.pdf" ext-link-type="uri" xlink:type="simple">https://www.iucnredlist.org/documents/RedListGuidelines.pdf</ext-link></mixed-citation></ref><ref id="B7"><mixed-citation xmlns:xlink="http://www.w3.org/1999/xlink" xlink:type="simple"><person-group><name name-style="western"><surname>Kong</surname><given-names>HH</given-names></name><name name-style="western"><surname>Condamine</surname><given-names>FL</given-names></name><name name-style="western"><surname>Harris</surname><given-names>AJ</given-names></name><name name-style="western"><surname>Chen</surname><given-names>JL</given-names></name><name name-style="western"><surname>Pan</surname><given-names>B</given-names></name><name name-style="western"><surname>Möller</surname><given-names>M</given-names></name><name name-style="western"><surname>Hoang</surname><given-names>VS</given-names></name><name name-style="western"><surname>Kang</surname><given-names>M</given-names></name></person-group> (<year>2017</year>) <article-title>Both temperature fluctuations and East Asian monsoons have driven plant diversification in the karst ecosystems from southern China.</article-title><source>Molecular Ecology</source><volume>26</volume>(<issue>22</issue>): <fpage>6414</fpage>–<lpage>6429</lpage>. <ext-link xlink:href="10.1111/mec.14367" ext-link-type="doi" xlink:type="simple">https://doi.org/10.1111/mec.14367</ext-link></mixed-citation></ref><ref id="B25"><mixed-citation xmlns:xlink="http://www.w3.org/1999/xlink" xlink:type="simple"><person-group><name name-style="western"><surname>Zhou</surname><given-names>YL</given-names></name><name name-style="western"><surname>Wen</surname><given-names>F</given-names></name><name name-style="western"><surname>Li</surname><given-names>QY</given-names></name><name name-style="western"><surname>Wang</surname><given-names>Q</given-names></name><name name-style="western"><surname>Bai</surname><given-names>XX</given-names></name></person-group> (<year>2023</year>) <article-title><italic><tp:taxon-name><tp:taxon-name-part taxon-name-part-type="genus">Primulina</tp:taxon-name-part><tp:taxon-name-part taxon-name-part-type="species">malingheensis</tp:taxon-name-part></tp:taxon-name></italic> (<tp:taxon-name><tp:taxon-name-part taxon-name-part-type="family">Gesneriaceae</tp:taxon-name-part></tp:taxon-name>), a new species from a karst area in Guizhou Province, China.</article-title><source>Annales Botanici Fennici</source><volume>60</volume>(<issue>1</issue>): <fpage>61</fpage>–<lpage>65</lpage>. <ext-link xlink:href="10.5735/085.060.0109" ext-link-type="doi" xlink:type="simple">https://doi.org/10.5735/085.060.0109</ext-link></mixed-citation></ref></ref-list></tp:taxon-treatment>
