# Supplementary material for: ﻿Primulinaxingyiensis (Gesneriaceae), a new species in the karst landforms of Guizhou Province, China
Source: PhytoKeys. 2025 Jan 6;251:1–12. doi: 10.3897/phytokeys.251.135126 (PMC11729595; doi:10.3897/phytokeys.251.135126)
Supplement: Supplementary material 1 — Species information for constructing phylogenetic trees [file phytokeys-251-001_article-135126__-s001.xlsx]

## Sheet: Sheet1
Table S1. Species information for constructing phylogenetic trees
No.	Species	Specimen	rpl32-trnL	trnL-trnF	atpB-rbcL	ITS
1	Petrocodon dealbatus	GDLC10	KY393640	KY393439	KY393841	KY394845
2	Petrocodon hancei	GDLC05	KY393641	KY393440	KY393842	KY394846
3	Primulina alutacea	YD07	KY393642	KY393441	KY393843	KY394847
4	Primulina argentea	YMBC	KY393643	KY393442	KY393844	KY394848
5	Primulina baishouensis	GXLG05	KY393644	KY393443	KY393845	KY394849
6	Primulina balansae	BALAN	MK746710	MK746274	MK779217	MK747141
7	Primulina beiliuensis	GXBLBC	KY393645	KY393444	KY393846	KY394850
8	Primulina beiliuensis var. fimbribracteata	SGQJ04	KY393646	KY393445	KY393847	KY394851
9	Primulina bicolor	SLHLCB	KY393647	KY393446	KY393848	KY394852
10	Primulina bobaiensis	GDLD01	KY393650	KY393449	KY393851	KY394855
11	Primulina bogneriana	WF7	MK746707	MK746225	MK779218	MK747166
12	Primulina brachytricha	DWDMCZ	KY393651	KY393450	KY393852	KY394856
13	Primulina brassicoides	WF1	MK746706	MK746226	MK779219	MK747165
14	Primulina brunnea	BRUN	MK746712	MK746275	MK779220	MK747142
15	Primulina bullata	GXJX06	KY393652	KY393451	KY393853	KY394857
16	Primulina cardaminifolia	GXLB	MK746714	MK746255	MK779222	MK747131
17	Primulina carnosifolia	YNMLP	MK746715	MK746268	MK779223	MK747124
18	Primulina chizhouensis	JXWY016	KY393656	KY393455	KY393857	KY394861
19	Primulina colaniae	WF8	MK746708	MK746224	MK779224	MK747167
20	Primulina cordata	GXYS05	KY393657	KY393456	KY393858	KY394862
21	Primulina cordistigma	GDYCXZ	MK746718	MK746251	MK779226	MK747118
22	Primulina crassirhizoma	CJGL01	KY393659	KY393458	KY393860	KY394864
23	Primulina crassituba	HNSP	MK746704	MK746230	MK779227	MK747147
24	Primulina curvituba	GXHJ01	MK746734	MK746242	MK779228	MK747137
25	Primulina davidioides	GXGL	PQ201184	PQ201188	PQ201180	PQ196587
26	Primulina debaoensis	WF13	MK746711	MK746228	MK779229	MK747130
27	Primulina depressa	YD08	KY393665	KY393464	KY393866	KY394870
28	Primulina diffusa	PJGL01	KY393666	KY393465	KY393867	KY394871
29	Primulina dongguanica	DGBC	KY393667	KY393466	KY393868	KY394872
30	Primulina drakei	WF6	MK746702	MK746229	MK779230	MK747164
31	Primulina dryas	O70512	KY393671	KY393470	KY393872	KY394876
32	Primulina duanensis	DABC	KY393672	KY393471	KY393873	KY394877
33	Primulina eburnea	FTS01	KF498339	KF498158	KF498011	KF498126
34	Primulina fengshanensis	FSHGL01	KY393677	KY393476	KY393878	KY394882
35	Primulina fimbrisepala	GDSG	MK746719	MK746236	MK779231	MK747112
36	Primulina fimbrisepala var.mollis	MMMHQ	KY393679	KY393478	KY393880	KY394884
37	Primulina flavimaculata	HBGL01	KY393680	KY393479	KY393881	KY394885
38	Primulina floribunda	DHGL01	KY393681	KY393480	KY393882	KY394886
39	Primulina fordii	GXGD	MK746727	MK746288	MK779232	MK747129
40	Primulina fordii var. dolichotricha	DHS01	MK746728	MK746247	MK779233	MK747125
41	Primulina gemella	GEME	MK746729	MK746254	MK779234	MK747146
42	Primulina glabrescens	GZLBSM	MK746730	MK746278	MK779235	MK747132
43	Primulina glandaceistriata	GXLCHW	MK746731	MK746256	MK779236	MK747114
44	Primulina grandibracteata	YNHK	MK746732	MK746266	MK779237	MK747121
45	Primulina guigangensis	GXGGBC	KY393687	KY393486	KY393888	KY394892
46	Primulina guihaiensis	GXLG036	KY393688	KY393487	KY393889	KY394893
47	Primulina guizhongensis	GXGZBC	KY393689	KY393488	KY393890	KY394894
48	Primulina halongensis	HLONG	MK746735	MK746259	MK779238	MK747145
49	Primulina hedyotidea	GXNM03	KY393692	KY393491	KY393893	KY394897
50	Primulina heterochroa	GXMES01	KY393693	KY393492	KY393894	KY394898
51	Primulina heterotricha	HNBT01	KY393694	KY393493	KY393895	KY394899
52	Primulina hiepii	WF2	MK746705	MK746223	MK779240	MK747144
53	Primulina hochiensis	GXBMS	KU528878	KU528883	KU528868	KU528873
54	Primulina hochiensis var. rosulata	GXPL06	KU528880	KU528885	KU528870	KU528875
55	Primulina huaijiensis	GDHJ02	KY393696	KY393495	KY393897	KY394901
56	Primulina hunanensis	HNBC	MK746738	MK746270	MK779242	MK747152
57	Primulina jiangyongensis	HNJY01	KY393697	KY393496	KY393898	KY394902
58	Primulina jiuwanshanica	JWS	MK746733	MK746260	MK779244	MK747116
59	Primulina juliae	YD08	MK746768	MK746239	MK779245	MK747149
60	Primulina langshanica	LSCZ	KY393702	KY393501	KY393903	KY394907
61	Primulina latinervis	XIN1	KY393703	KY393502	KY393904	KY394908
62	Primulina lechangensis	GDLC12	KY393705	KY393504	KY393906	KY394910
63	Primulina leiophylla	GXJX07	KY393707	KY393506	KY393908	KY394912
64	Primulina leprosa	GXMS055	KY393709	KY393508	KY393910	KY394914
65	Primulina lianpingensis	YDQT_2	MH344724	MH344645	MH342763	MH343927
66	Primulina liboensis	GXJX08	KY393712	KY393511	KY393913	KY394917
67	Primulina liguliformis	GXHC01	KY393713	KY393512	KY393914	KY394918
68	Primulina lijiangensis	GLS01	KY393714	KY393513	KY393915	KY394919
69	Primulina linearicalyx	GXWM01	KY393715	KY393514	KY393916	KY394920
70	Primulina linearifolia	GXNN01	KY393716	KY393515	KY393917	KY394921
71	Primulina linglingensis	LLBC	KY393718	KY393517	KY393919	KY394923
72	Primulina linglingensis var.fragrans	XHLLBC2	MK746742	MK746285	MK779246	MK747157
73	Primulina liujiangensis	LJGL01	KY393719	KY393518	KY393920	KY394924
74	Primulina longgangensis	GXLZ06	KY393721	KY393520	KY393922	KY394926
75	Primulina longicalyx	GXGL01	KY393722	KY393521	KY393923	KY394927
76	Primulina longii	GXYF01	KY393723	KY393522	KY393924	KY394928
77	Primulina lunglinensis	GZXY04	KY393725	KY393524	KY393926	KY394930
78	Primulina lunglinensis var. amblyosepala	LCDE	MK746745	MK746281	MK779249	MK747105
79	Primulina lungzhouensis	GXJX10	KY393726	KY393525	KY393927	KY394931
80	Primulina luochengensis	GXLC04	KY393728	KY393527	KY393929	KY394933
81	Primulina lutea	SLHLCL	KY393729	KY393528	KY393930	KY394934
82	Primulina lutescens	PBLS01	MK746751	MK746263	MK779250	MK747135
83	Primulina lutvittata	HWGL01	KY393730	KY393529	KY393931	KY394935
84	Primulina luzhaiensis	LZGL01	KY393731	KY393530	KY393932	KY394936
85	Primulina mabaensis	SZY02	KY393732	KY393531	KY393933	KY394937
86	Primulina macrodonta	GXGLLC01	KY393733	KY393532	KY393934	KY394938
87	Primulina macrorhiza	DGGL01	KY393734	KY393533	KY393935	KY394939
88	Primulina maculata	HYNED1	MK746746	MK746243	MK779251	MK747126
89	Primulina maguanensis	YNMG	MK746747	MK746267	MK779252	MK747127
90	Primulina malingheensis_1	GZQZ	MK746758	MK746279	MK779263	MK747119
91	Primulina malingheensis_2	BXX202205187	PQ201185	PQ201189	PQ201181	PQ196588
92	Primulina malipoensis	YNMLP01	MK746769	MK746240	MK779253	MK747123
93	Primulina medica	GXPLCM	KY393735	KY393534	KY393936	KY394940
94	Primulina melanofilamenta	GXXA	MK746748	MK746277	MK779254	MK747158
95	Primulina minor	WXXH1	MK746749	MK746290	MK779255	MK747160
96	Primulina moi	SGWY03	KY393737	KY393536	KY393938	KY394942
97	Primulina nandanensis	GXJX02	KY393742	KY393541	KY393943	KY394947
98	Primulina napoensis	WF11	MK746709	MK746227	MK779256	MK747168
99	Primulina ningmingensis	NMGL01	KY393744	KY393543	KY393945	KY394949
100	Primulina obtusidentata	GZJK01	KY393745	KY393544	KY393946	KY394950
101	Primulina ophiopogoides	GXFS01	KY393746	KY393545	KY393947	KY394951
102	Primulina orthandra	ZRBC2	MK746750	MK746286	MK779257	MK747128
103	Primulina parvifolia	GGSL01	KY393747	KY393546	KY393948	KY394952
104	Primulina pengii	GDRY01	MK746752	MK746250	MK779258	MK747154
105	Primulina petrocosmeoides	SHDBC	KY393748	KY393547	KY393949	KY394953
106	Primulina pinnata	FYBC	MK746753	MK746249	MK779259	MK747115
107	Primulina pinnatifida	MS02	KY393749	KY393548	KY393950	KY394954
108	Primulina polycephala	YS03	KY393751	KY393550	KY393952	KY394956
109	Primulina porphyrea	DNGL01	KU173802	KU173799	KU173796	KU173793
110	Primulina pseudoeburnea	GXBSTD01	KY393753	KY393552	KY393954	KY394958
111	Primulina pseudoheterotricha	JYY	MK746755	MK746291	MK779260	MK747117
112	Primulina pseudolinearifolia	JXY	MK746756	MK746280	MK779261	MK747140
113	Primulina pseudoroseoalba	JFHGL01	KY393754	KY393553	KY393955	KY394959
114	Primulina pteropoda	HNCJ01	KY393755	KY393554	KY393956	KY394960
115	Primulina pungentisepala	JEGL01	KY393757	KY393556	KY393958	KY394962
116	Primulina purpurea	ZHGL01	KY393759	KY393558	KY393960	KY394964
117	Primulina qingyuanensis	GDQX01	KY393760	KY393559	KY393961	KY394965
118	Primulina renifolia	GXDA02	KY393761	KY393560	KY393962	KY394966
119	Primulina ronganensis	GXRA01	KY393765	KY393564	KY393966	KY394970
120	Primulina rongshuiensis	GXRS01	KY393766	KY393565	KY393967	KY394971
121	Primulina roseoalba	ZJJ03	KY393769	KY393568	KY393970	KY394974
122	Primulina rotundifolia	003_9	KP954492	KP954428	KP954424	KP954420
123	Primulina rubella	GDQX01R	KY393771	KY393570	KY393972	KY394976
124	Primulina rubribracteata	DXGL01	KU173801	KU173798	KU173795	KU173792
125	Primulina sclerophylla	GXDA01	KY393774	KY393573	KY393975	KY394979
126	Primulina shouchengensis	GXYF02	KY393775	KY393574	KY393976	KY394980
127	Primulina sichuanensis	SCBC	MK746759	MK746264	MK779264	MK747162
128	Primulina sinovietnamica	ZY02	KY393776	KY393575	KY393977	KY394981
129	Primulina spadiciformis	YBBC02	MK746760	MK746283	MK779269	MK747136
130	Primulina spinulosa	GXFS02	KY393812	KY393576	KY394013	KY395017
131	Primulina subrhomboidea	GXYS02	KY393813	KY393577	KY394014	KY395018
132	Primulina subulatisepala	CQAYH01	MK746761	MK746246	MK779271	MK747122
133	Primulina suichuanensis	JXSC	MK746762	MK746261	MK779272	MK747153
134	Primulina swinglei	GXRX01	KY393817	KY393581	KY394018	KY395022
135	Primulina tabacum	LZ01	KY393818	KY393582	KY394019	KY395023
136	Primulina tenuifolia	GXBM01	KY393819	KY393583	KY394020	KY395024
137	Primulina tenuituba	SZ12	KY393821	KY393585	KY394022	KY395026
138	Primulina tiandengensis	GXTD03	KY393822	KY393586	KY394023	KF498136
139	Primulina tribracteata	GXFS04	KY393823	KY393587	KY394024	KY395028
140	Primulina varicolor	GXNP01	KY393825	KY393589	KY394026	KY395030
141	Primulina verecunda	LBJX01	KY393826	KY393590	KY394027	KY395031
142	Primulina versicolor	GDYD01	MK746763	MK746252	MK779273	MK747155
143	Primulina vestita	QZXT	MK746764	MK746282	MK779274	MK747156
144	Primulina villosissima	QXY01	KY393827	KY393591	KY394028	KY395032
145	Primulina wenii	WENI	MK746765	MK746284	MK779275	MK747148
146	Primulina wentsaii	GXLZ047	KY393828	KY393592	KY394029	KY395033
147	Primulina wuae	WSBC	MK746766	MK746265	MK779276	MK747159
148	Primulina xingyiensis_1	XYS 07277	PQ201186	PQ201190	PQ201182	PQ196589
149	Primulina xingyiensis_2	WFL 20230717	PQ201187	PQ201191	PQ201183	PQ196590
150	Primulina xinningensis	XN05_2	KU193091	KU193088	KU193085	KU193082
151	Primulina xiziae	ZJHZ01	KY393833	KY393597	KY394034	KY395038
152	Primulina yangchunensis	GDYC01	KY393834	KY393598	KY394035	KY395039
153	Primulina yangshanensis	YS01	KY393836	KY393600	KY394037	KY395041
154	Primulina yangshuoensis	GXYS07	KY393837	KY393601	KY394038	KY395042
155	Primulina yingdeensis	YD12	KU528882	KU528887	KU528872	KU528877
156	Primulina yungfuensis	GXLG02	KY393840	KY393604	KY394041	KY395045
